# Supplementary material for: Complexity of type-specific 56 kDa antigen CD4 T-cell epitopes of Orientia tsutsugamushi strains causing scrub typhus in India
Source: PLoS One. 2018 Apr 26;13(4):e0196240. doi: 10.1371/journal.pone.0196240 (PMC5919512; doi:10.1371/journal.pone.0196240)
Supplement: S1 Table — Strain name and the accession number of TSA sequences of Ots from A) India (n = 345) and B) South Korea (n = 391) analysed in this study. (XLSX) [file pone.0196240.s004.xlsx]

## Sheet: S1A Table
S1A Table
Indian Ots strain name	GenBank Accession #	Nucleotide size	Amino acids size
ISS-1	DQ223645.1	411	137
ISS-2	DQ223646.1	439	146
ISS-11	DQ286233.1	460	153
IHS I	DQ530440.1	409	136
IHS II	DQ530441.1	369	123
CMCScrubE2	JF421230.1	478	159
CMCScrubE6	JF421231.1	475	158
CMCScrubE8	JF421232.1	468	156
CMCScrubE11	JF421233.1	469	155
CMCScrubE12	JF421234.1	461	153
CMCScrubE13	JF421235.1	390	130
CMCScrubE14	JF421236.1	480	160
CMCScrubE15	JF421237.1	472	157
CMCScrubE16	JF421238.1	480	159
CMCScrubE17	JF421239.1	478	158
OTSh1	KF777265.1	308	103
OTSh4	KF777266.1	293	98
OTSh5	KF777267.1	221	74
OTSh6	KF777268.1	222	74
OTSh7	KF777269.1	242	81
OTSh8	KF777270.1	236	79
OTSh9	KF777271.1	255	85
OTSh10	KF777272.1	297	99
OTSh11	KF777273.1	366	122
OTSh13	KF777274.1	245	82
OTSh14	KF777275.1	278	92
OTSh15	KF777276.1	262	87
OTSh16	KF777277.1	229	76
OTSh17	KF777278.1	220	73
OTSh18	KF777279.1	238	79
OTSh19	KF777280.1	241	80
OTSh22	KF777281.1	248	83
OTSh23	KF777282.1	342	114
OTSh25	KF777283.1	292	97
OTSh26	KF777284.1	284	95
OTSh27	KF777285.1	290	97
OTSh28	KF777286.1	326	109
OTSh29	KF777287.1	305	102
OTSh30	KF777288.1	327	109
OTSh31	KF777289.1	279	93
OTSh32	KF777290.1	348	116
OTSh34	KF777292.1	267	89
OTSh39	KF777294.1	321	107
OTSh40	KF777295.1	300	100
OTSh42	KF777296.1	337	112
OTSh43	KF777297.1	372	124
OTSh45	KF777298.1	304	101
OTSh48	KF777299.1	325	108
OTSh58	KF777300.1	290	97
OTSh62	KF777301.1	244	81
OTSh66	KF777302.1	270	90
OTSh72	KF777303.1	346	115
OTSh2	KF777304.1	366	122
OTSh55	KF777305.1	343	114
OTV44	KF777306.1	285	95
OTV46	KF777307.1	324	108
OTV47	KF777308.1	327	109
OTV49	KF777309.1	327	109
OTV50	KF777310.1	347	115
OTV53	KF777311.1	339	113
OTV56	KF777312.1	348	116
OTV58	KF777313.1	353	117
OTV59	KF777314.1	339	113
OTV63	KF777315.1	300	100
OTV64	KF777316.1	362	120
OTV68	KF777317.1	331	110
OTV74	KF777318.1	350	117
OTV78	KF777319.1	383	128
OTV79	KF777320.1	318	106
OTV83	KF777321.1	347	116
OTV87	KF777322.1	326	109
OTV89	KF777323.1	316	105
OTV90	KF777324.1	369	123
OTV91	KF777325.1	297	99
OTV93	KF777326.1	354	118
OTV94	KF777327.1	366	122
OTV95	KF777328.1	333	111
OTSg1	KF777329.1	325	108
OTSg2	KF777330.1	376	125
OTSg6	KF777331.1	280	93
OTSg11	KF777332.1	252	84
OTSg12	KF777333.1	339	113
OTSg16	KF777334.1	373	124
OTSg20	KF777335.1	227	76
OTSg21	KF777336.1	292	97
OTSg24	KF777337.1	337	112
OTSg27	KF777338.1	328	109
OTSg38	KF777339.1	301	100
OTSg39	KF777340.1	336	112
OTSg43	KF777341.1	310	103
OTSg44	KF777342.1	228	76
OTSg47	KF777343.1	358	119
OTSg48	KF777344.1	355	118
OTSg60	KF777345.1	322	107
OTSg62	KF777346.1	315	105
OTSg65	KF777347.1	343	114
OTSg66	KF777348.1	286	95
OTSg68	KF777349.1	355	118
OTSg70	KF777350.1	277	92
OTSg77	KF777351.1	361	120
OTSg82	KF777352.1	372	124
OTSg86	KF777353.1	349	116
OTSg90	KF777354.1	381	127
OTSg93	KF777355.1	367	122
OTSg94	KF777356.1	295	98
OTSg95	KF777357.1	318	106
SVU/SVIMS 28	KJ094995.1	481	159
SVU/SVIMS CTR	KJ740606.1	416	139
SVU/SVIMS ANTPR	KJ740607.1	422	140
ST14 ARP9999	KP067915.1	463	154
OT/MCVR/814019GOP/2014	KR706186.1	396	132
OT/MCVR/814066GOP/2014	KR706187.1	375	125
OT/MCVR/814203GOP/2014	KR706188.1	405	135
OT/MCVR/814249GOP/2014	KR706189.1	396	132
OT/MCVR/814360GOP/2014	KR706190.1	405	135
OT/MCVR/814254GOP/2014	KR706191.1	414	138
PGI2HAR	KT630272.1	348	116
PGI1CHD	KT630273.1	343	114
PGI5NEP	KT630274.1	267	89
PGI85HP	KT630275.1	368	123
pgi34chd	KT735173.1	249	83
pgi24hp	KT735174.1	389	129
pgi67pun	KT735175.1	328	109
pgi89chd	KT735176.1	257	85
pgi26up	KT735177.1	398	133
PGI4HP	KT957812.1	356	119
PGI6UTT	KT957813.1	372	124
PGI7HP	KT957814.1	352	117
PGI8PUN	KT957815.1	384	128
PGI11HP	KT957816.1	363	121
PGI12HAR	KT957817.1	374	125
PGI13PUN	KT957818.1	381	127
PGI15PUN	KT957819.1	370	123
PGI16PUN	KT957820.1	336	112
PGI19UP	KT957821.1	392	131
PGI22HAR	KT957822.1	402	134
PGI25CHD	KT957823.1	360	120
PGI31HAR	KT957824.1	391	130
PGI32HAR	KT957825.1	372	124
PGI33CHD	KT957826.1	411	137
PGI36HAR	KT957827.1	378	126
PGI39HP	KT957828.1	414	138
PGI43CHD	KT957829.1	392	131
PGI44HAR	KT957830.1	420	140
PGI45HAR	KT957831.1	409	136
PGI46HAR	KT957832.1	426	142
PGI49HAR	KT957833.1	417	139
PGI50CHD	KT957834.1	409	136
PGI51HP	KT957835.1	411	137
PGI52HAR	KT957836.1	378	126
PGI53HP	KT957837.1	406	135
PGI54CHD	KT957838.1	375	125
PGI55HP	KT957839.1	408	136
PGI56HAR	KT957840.1	378	126
PGI58CHD	KT957841.1	404	135
PGI59HP	KT957842.1	381	127
PGI61	KT957843.1	420	140
PGI62UP	KT957844.1	387	129
PGI63PUN	KT957845.1	378	126
PGI64HAR	KT957846.1	411	137
PGI66HAR	KT957847.1	330	110
PGI68HP	KT957848.1	370	123
PGI70CHD	KT957849.1	429	143
PGI71PUN	KT957850.1	378	126
PGI73PUN	KT957851.1	426	142
PGI74HAR	KT957852.1	381	127
PGI75HAR	KT957853.1	408	136
PGI76HAR	KT957854.1	364	121
PGI79HP	KT957855.1	378	126
PGI80HAR	KT957856.1	417	139
PGI81PUN	KT957857.1	369	123
PGI82PUN	KT957858.1	363	121
PGI84HAR	KT957859.1	364	121
PGI91HP	KT957860.1	249	83
PGI3PUN	KT957861.1	378	126
PGI9HAR	KT957862.1	385	128
PGI42HAR	KT957863.1	320	106
PGI60HP	KT957864.1	420	140
PGI65HP	KT957865.1	286	95
PGI69	KT957866.1	376	125
PGI14HAR	KT957867.1	397	132
PGI18HP	KT957868.1	370	123
PGI38HAR	KT957869.1	407	135
PGI41HAR	KT957870.1	392	130
PGI48HAR	KT957871.1	416	138
PGI77HAR	KT957872.1	386	129
PGI87PUN	KT957873.1	384	128
PGI90HAR	KT957874.1	414	138
PGI27PUN	KT957875.1	386	129
PGI37HP	KT957876.1	225	75
PGI30PUN	KT957877.1	377	125
PGI57HAR	KT957878.1	359	120
PGI83HAR	KT957879.1	218	73
PGI86HAR	KT957880.1	366	122
PGI92CHD	KT957881.1	304	101
201304009279	KT960999.1	398	133
201304114005	KT961000.1	380	127
812	KT966737.1	431	143
784	KT966738.1	447	149
816	KT966739.1	447	149
TH2208	KT967113.1	411	136
SS449	KT970944.1	446	148
SS1130	KT970945.1	440	146
SS14	KT970946.1	425	141
SS281	KT970947.1	452	151
SS519	KT970948.1	448	149
SS193	KT970949.1	425	142
SS249	KT970950.1	425	142
SS514	KT970951.1	451	150
SS522	KT970952.1	430	143
SS537	KT970953.1	452	151
SS1012	KT970954.1	457	152
SS619	KT970955.1	428	143
SS1190	KT970956.1	442	147
SS3399	KT970957.1	479	160
SS1867	KT970958.1	451	150
SS1236	KT970959.1	455	152
SS1831	KT970960.1	445	148
SS3678	KT970961.1	439	146
SS1514	KT970962.1	443	148
SS1146	KT970963.1	340	113
SS1276	KT970964.1	425	142
ISE560	KT970965.1	418	139
SS1465	KT970966.1	373	124
SS3187	KT970967.1	427	142
SS2008	KT970968.1	442	147
SS271	KT970969.1	430	143
SS3456	KT970970.1	430	143
SS203	KT970971.1	379	126
SS172	KT970972.1	427	142
SS1087	KT970973.1	424	141
SS1366	KT970974.1	424	141
SS1220	KT970975.1	427	142
SS1884	KT970976.1	427	142
SS1226	KT970977.1	409	136
SS381	KT970978.1	445	148
SS1864	KT970979.1	439	146
SS1433	KU000002.1	448	149
SS6	KU000003.1	415	138
SS1396	KU000004.1	221	74
SS1494	KU055608.1	443	148
RAS10695DH15	KU163359.1	487	162
RAS11565NL15	KU163360.1	488	162
RAS11918SV15	KU163361.1	485	161
RAS10079SV15	KU163362.1	488	162
RAS10283DB15	KU163363.1	486	162
RAS11795DH15	KU163364.1	484	161
RAS11175DB15	KU163365.1	451	150
RAS11149TN15	KU163366.1	488	162
RAP10995DN15	KU163367.1	488	162
RAP10868SSB15	KU163368.1	487	162
RAS11195TN15	KU163369.1	488	162
RAS11796TN15	KU163370.1	488	162
RAS10497DB15	KU163371.1	488	162
RAS11866DH15	KU163372.1	481	160
RAS9985DB15	KU163373.1	488	162
SS001	KU365725.1	445	148
Orientiatsutsugamushi	KU500414.1	383	127
KMC0002	MG283147	549	183
KMC0009	MG283148	492	164
KMC0014	MG283149	483	161
KMC0042	MG283150	474	158
KMC0046	MG283151	528	176
KMC0054	MG283152	237	79
KMC0058	MG283153	501	167
KMC0065	MG283154	486	162
KMC0073	MG283155	390	130
KMC0082	MG283156	495	165
KMC0084	MG283157	477	159
KMC0086	MG283158	447	149
KMC0090	MG283159	423	141
KMC0104	MG283160	480	160
KMC0114	MG283161	603	201
KMC0122	MG283162	447	149
KMC0166	MG283163	453	151
KMC0364	MG283164	486	162
KMC0373	MG283165	480	160
KMC0388	MG283166	477	159
KMC0412	MG283167	456	152
KMC0433	MG283168	468	156
KMC0437	MG283169	477	159
KMC0447	MG283170	456	152
KMC0450	MG283171	468	156
KMC0459	MG283172	282	94
KMC0461	MG283173	468	156
KMC0473	MG283174	456	152
KMC0474	MG283175	456	152
KMC0479	MG283176	447	149
KMC0480	MG283177	474	158
KMC0483	MG283178	483	161
KMC0495	MG283179	546	182
KMC0500	MG283180	465	155
KMC0515	MG283181	444	148
KMC0532	MG283182	477	159
KMC0537	MG283183	462	154
KMC0538	MG283184	477	159
KMC0541	MG283185	474	158
KMC0544	MG283186	459	153
KMC0546	MG283187	465	155
KMC0548	MG283188	522	174
KMC0550	MG283189	477	159
KMC0552	MG283190	519	173
KMC0559	MG283191	477	159
KMC0560	MG283192	462	154
KMC0562	MG283193	465	155
KMC0600	MG283194	480	160
KMC0607	MG283195	471	157
KMC0618	MG283196	510	170
KMC0624	MG283197	507	169
KMC0645	MG283198	486	162
KMC0648	MG283199	450	150
KMC0691	MG283200	477	159
KMC0700	MG283201	444	148
KMC0707	MG283202	492	164
KMC0709	MG283203	468	156
KMC0723	MG283204	633	211
KMC0726	MG283205	663	221
KMC0738	MG283206	468	156
KMC0764	MG283207	489	163
KMC0777	MG283208	411	137
KMC0782	MG283209	504	168
KMC0802	MG283210	474	158
KMC0805	MG283211	510	170
KMC0810	MG283212	474	158
KMC0813	MG283213	504	168
KMC0832	MG283214	465	155
KMC0839	MG283215	474	158
KMC0842	MG283216	495	165
KMC0892	MG283217	480	160
KMC0895	MG283218	474	158
KMC0914	MG283219	477	159
KMC0956	MG283220	474	158
KMC0962	MG283221	492	164
KMC0965	MG283222	486	162
KMC1001	MG283223	480	160
KMC1025	MG283224	501	167
KMC1026	MG283225	486	162
KMCE0726	MG283226	498	166
KMCE0802	MG283227	459	153
KMCE0813	MG283228	483	161
KMCE10011	MG283229	453	151
KMCE10012	MG283230	483	161
KMCE10013	MG283231	483	161
KMCE10014	MG283232	489	163
KMCE1025	MG283233	489	163

## Sheet: S1B Table
S1B Table
South Korean Ots strain name	GenBank Accession #	Nucleotide size	Amino acids size
04-117	GQ168937	411	137
04-142	GQ168934	411	137
04-271	GQ168935	438	146
04-3	GQ168930	426	142
04-31	GQ168932	411	137
04-324	GQ168936	411	137
04-57	GQ168933	411	137
04-6	GQ168931	426	142
07-203	FJ428232	458	153
07-280	FJ428234	484	161
07-489	FJ428233	487	162
09-301	GU968589	484	161
1410mite-1_L.scutellare	KX363949.1	451	150
1410mite-2_L.scutellare	KX363950.1	496	163
1504mite-3_L.orientale	KX363951.1	452	141
1510mite-5_L.scutellare	KX363953.1	904	153
1510mites-4_L.scutellare	KX363952.1	451	150
BO	AF005424	519	173
Boryong-B119	RIR56OMPA	1602	533
CBNU1	JQ898348	1569	522
CBNU10	JQ898357.1	1599	532
CBNU11	JQ898358	1569	522
CBNU12	JQ898359	1599	532
CBNU13	JQ898360	1569	522
CBNU14	JQ898361	1569	522
CBNU15	JQ898362	1599	532
CBNU16	JQ898363	1599	532
CBNU17	JQ898364	1569	522
CBNU18	JQ898365	1599	532
CBNU19	JQ898366	1569	522
CBNU2	JQ898349	1569	522
CBNU20	JQ898367	1560	519
CBNU21	JQ898368	1599	532
CBNU22	JQ898369	1599	532
CBNU24	JQ898370	1599	532
CBNU25	JQ898371	1599	532
CBNU26	JQ898372	1599	532
CBNU27	JQ898373	1599	532
CBNU28	JQ898374	1569	522
CBNU29	JQ898375	1599	532
CBNU3	JQ898350	1599	532
CBNU30	JQ898376	1569	522
CBNU31	JQ898377	1599	532
CBNU32	JQ898378	1599	532
CBNU33	JQ898379	1599	532
CBNU34	JQ898380	1569	522
CBNU35	JQ898381	1599	532
CBNU36	JQ898382	1599	532
CBNU37	JQ898383	1599	532
CBNU38	JQ898384	1599	532
CBNU39	JQ898385	1599	532
CBNU4	JQ898351	1599	532
CBNU40	JQ898386	1599	532
CBNU41	JQ898387	1599	532
CBNU42	JQ898388	1599	532
CBNU43	JQ898389	1599	532
CBNU44	JQ898390	1599	532
CBNU45	JQ898391	1599	532
CBNU5	JQ898352	1599	532
CBNU6	JQ898353	1569	522
CBNU7	JQ898354	1599	532
CBNU8	JQ898355	1599	532
CBNU9	JQ898356	1599	532
Chosun-young-worl1	KP645183	438	146
Chosun-young-worl2	KP645184	438	146
Chosun2014-132	KY946007	186	161
Chosun2014-178	KY946003	485	161
Chosun2014-206	KY946113	489	162
Chosun2014-211	KY946122	495	164
Chosun2014-212	KY946107	472	157
Chosun2014-238	KY946115	503	168
Chosun2014-239	KY946114	491	163
Chosun2014-240	KY946008	488	162
Chosun2014-241	KY946109	496	164
Chosun2014-245	KY946119	497	165
Chosun2014-C06	KY946116	505	168
Chosun2014-C08	KY946108	480	159
Chosun2014-C10	KY946120	497	165
Chosun2014-C14	KY946004	459	152
Chosun2014-H16	KY946009	501	166
Chosun2014-H17	KY946118	500	166
Chosun2014-H20	KY946110	491	163
Chosun2014-H24	KY946005	501	166
Chosun2014-H25	KY946121	497	165
Chosun2014-H28	KY946010	501	166
Chosun2014-H30	KY946011	501	166
Chosun2014-JN08	KY946117	505	168
Chosun2014-K04	KY946128	395	131
Chosun2014-K05	KY946123	495	164
Chosun2014-Y05	KY946006	477	159
Chosun2014n-244	KY946112	489	162
Chosun2014n-247	KY946111	488	162
Chosun2015-181	KY946012	439	146
Chosun2015-199	KY946013	439	146
Chosun2015-206	KY946014	438	146
Chosun2015-207	KY946015	441	147
Chosun2015-213	KY946126	417	139
Chosun2015-214	KY946016	439	146
Chosun2015-215	KY946017	438	146
Chosun2015-216	KY946018	438	146
Chosun2015-217	KY946019	438	146
Chosun2015-218	KY946020	438	146
Chosun2015-226	KY946021	444	148
Chosun2015-227	KY946022	441	147
Chosun2015-228	KY946023	441	147
Chosun2015-229	KY946024	443	147
Chosun2015-230	KY946025	444	148
Chosun2015-231	KY946026	444	148
Chosun2015-239	KY946027	443	147
Chosun2015-241	KY946028	444	148
Chosun2015-242	KY946029	442	147
Chosun2015-244	KY946030	441	147
Chosun2015-245	KY946031	441	147
Chosun2015-246	KY946032	447	149
Chosun2015-247	KY946033	442	147
Chosun2015-248	KY946034	445	148
Chosun2015-249	KY946035	444	148
Chosun2015-251	KY946040	442	147
Chosun2015-255	KY946036	444	148
Chosun2015-257	KY946037	443	147
Chosun2015-258	KY946038	444	148
Chosun2015-259	KY946039	444	148
Chosun2015-273	KY946041	441	147
Chosun2015-276	KY946042	441	147
Chosun2015-277	KY946043	447	149
Chosun2015-278	KY946044	441	147
Chosun2015-280	KY946045	444	148
Chosun2015-282	KY946046	430	143
Chosun2015-283	KY946047	444	148
Chosun2015-285	KY946048	446	148
Chosun2015-286	KY946049	447	148
Chosun2015-287	KY946050	446	148
Chosun2015-288	KY946125	418	139
Chosun2015-299	KY946051	445	148
Chosun2015-311	KY946124	421	140
Chosun2015-H01	KY946052	442	147
Chosun2015-H03	KY946053	442	147
Chosun2015-H06	KY946054	442	147
Chosun2015-H08	KY946055	441	147
Chosun2015-H100	KY946090	447	148
Chosun2015-H11	KY946056	441	147
Chosun2015-H16	KY946057	442	147
Chosun2015-H17	KY946058	444	148
Chosun2015-H20	KY946059	444	148
Chosun2015-H21	KY946060	442	147
Chosun2015-H23	KY946061	442	147
Chosun2015-H26	KY946062	443	147
Chosun2015-H28	KY946063	441	147
Chosun2015-H29	KY946064	442	147
Chosun2015-H31	KY946065	442	147
Chosun2015-H32	KY946066	443	147
Chosun2015-H34	KY946067	444	148
Chosun2015-H40	KY946068	441	147
Chosun2015-H41	KY946069	442	147
Chosun2015-H42	KY946127	417	139
Chosun2015-H45	KY946070	442	147
Chosun2015-H46	KY946071	441	147
Chosun2015-H48	KY946072	441	147
Chosun2015-H50	KY946073	442	147
Chosun2015-H53	KY946074	442	147
Chosun2015-H55	KY946075	441	147
Chosun2015-H56	KY946076	441	147
Chosun2015-H61	KY946077	441	147
Chosun2015-H62	KY946078	442	147
Chosun2015-H69	KY946079	447	148
Chosun2015-H71	KY946080	445	148
Chosun2015-H74	KY946081	446	148
Chosun2015-H78	KY946082	446	148
Chosun2015-H80	KY946083	446	148
Chosun2015-H86	KY946084	448	149
Chosun2015-H89	KY946085	444	148
Chosun2015-H90	KY946086	445	148
Chosun2015-H95	KY946087	446	148
Chosun2015-H97	KY946088	447	148
Chosun2015-H99	KY946089	446	148
Chosun2015-JN58	KY946091	444	148
Chosun2015-JN59	KY946092	442	147
Chosun2015-JN60	KY946093	441	147
Chosun2015-JN61	KY946094	444	148
Chosun2015-JN62	KY946095	441	147
Chosun2015-JN63	KY946096	441	147
Chosun2015-JN64	KY946097	441	147
Chosun2015-JN65	KY946098	441	147
Chosun2015-JN66	KY946099	442	147
Chosun2015-JN68	KY946100	441	147
Chosun2015-JN69	KY946101	442	147
Chosun2015-JN72	KY946102	442	147
Chosun2015-JN75	KY946103	448	149
Chosun2015-JN76	KY946104	444	148
Chosun2015-JN77	KY946105	446	148
Chosun2015-JN79	KY946106	446	148
CUH07-317	KC424617	411	137
CUH07-321	KC424618	435	145
Daejeon03-01	GQ495610	1538	513
DU100330-11-2-1	HQ910235	440	146
GJ151214_Apodemus	KX363954.1	485	147
Gwanak	KM111303	812	270
IIOC1201	KF523345	1396	465
IIOC1202	KF523346	1410	470
IIOC1203	KF523347	1425	475
IIOC1204	KF523348	1395	465
IIOC1205	KF523349	1464	488
IIOC1206	KF523350	1431	477
IIOC1207	KF523351	1425	475
IIOC1208	KF523352	1467	489
IIOC1209	KF523353	1431	477
IIOC1210	KF523354	1437	479
IIOC1211	KF523355	1395	465
IIOC1212	KF523356	1431	477
IIOC1213	KF523357	1434	478
IIOC1214	KF523358	1464	488
IIOC1215	KF523359	1419	473
IIOC1216	KF523360	1437	479
IIOC1217	KF523361	1407	469
IIOC1218	KF523362	1422	474
IIOC1219	KF523363	1437	479
IIOC1221	KJ868218	1355	451
IIOC1222	KJ868219	312	103
IIOC1223	KJ868220	330	109
Inha-B1009202-1	HQ660201	1604	529
Inha-B1341342-1	HQ660205	1614	533
Inha-B201883-3	HQ660200	1616	534
Inha-B203537-1	HQ660212	1615	531
Inha-B697253-1	HQ660214	1556	509
Inha-Kp1186344	HQ660208	1499	489
Inha-Kp155080	HQ660207	1522	507
Inha-Kp241680-2	HQ660204	1628	537
Inha-W351003-1	HQ660209	1435	477
Je-cheon	AF430143.1	1602	533
KP-1	AF005425.1	546	182
KP-2a	AF005426.1	519	173
KP-2b	AF005427.1	222	73
Muju03-01	GQ495609	1538	513
Pa-joo	AF430142.1	1608	535
SNU_1	EU523383	690	230
SNU_4	EU523384	726	242
SNU010	EU523390	723	241
SNU011	EU523391	690	230
SNU012	EU523392	723	241
SNU013	EU523393	723	241
SNU015	EU523394	723	241
SNU016	EU523395	690	230
SNU017	EU523396	723	241
SNU020	EU523531	690	230
SNU024	EU523397.1	723	241
SNU026	EU523398	723	241
SNU027	EU523399.1	723	241
SNU029	EU523400	690	230
SNU034	EU523401.1	690	230
SNU035	EU523402.1	723	241
SNU036	EU523403.1	723	241
SNU038	EU523404.1	690	230
SNU039	EU523405.1	723	241
SNU040	EU523406.1	690	230
SNU041	EU523407.1	723	241
SNU043	EU523408.1	723	241
SNU045	EU523409.1	723	241
SNU046	EU523410.1	690	230
SNU047	EU523411.1	690	230
SNU048	EU523412.1	690	230
SNU05	EU523385.1	723	241
SNU050	EU523413.1	690	230
SNU051	EU523414.1	723	241
SNU053	EU523415	723	241
SNU054	EU523416.1	723	241
SNU055	EU523417.1	723	241
SNU056	EU523418.1	723	241
SNU059	EU523419.1	723	241
SNU06	EU523386.1	690	230
SNU060	EU523420.1	690	230
SNU061	EU523421.1	723	241
SNU062	EU523422.1	690	230
SNU063	EU523423.1	723	241
SNU064	EU523424.1	690	230
SNU066	EU523425.1	723	241
SNU067	EU523426.1	723	241
SNU068	EU523427.1	723	241
SNU07	EU523387.1	723	241
SNU070	EU523428.1	690	230
SNU071	EU523429.1	723	241
SNU073	EU523430.1	690	230
SNU074	EU523431.1	723	241
SNU079	EU523432.1	690	230
SNU08	EU523388.1	723	241
SNU081	EU523433.1	723	241
SNU082	EU523434.1	723	241
SNU083	EU523435.1	723	241
SNU085	EU523436.1	723	241
SNU086	EU523437.1	723	241
SNU087	EU523438.1	723	241
SNU088	EU523439.1	723	241
SNU09	EU523389.1	690	230
SNU091	EU523440.1	723	241
SNU094	EU523441.1	723	241
SNU095	EU523442.1	723	241
SNU096	EU523443.1	723	241
SNU097	EU523444.1	690	230
SNU098	EU523445.1	723	241
SNU099	EU523446.1	723	241
SNU100	EU523447.1	690	230
SNU103	EU523448.1	690	230
SNU105	EU523449.1	690	230
SNU106	EU523450.1	690	230
SNU108	EU523451.1	690	230
SNU109	EU523452.1	723	241
SNU110	EU523453.1	690	230
SNU111	EU523454.1	690	230
SNU114	EU523455.1	690	230
SNU115	EU523456.1	690	230
SNU116	EU523457.1	690	230
SNU120	EU523458.1	690	230
SNU121	EU523459.1	723	241
SNU122	EU523460.1	723	241
SNU123	EU523461.1	723	241
SNU128	EU523462.1	723	241
SNU131	EU523463.1	723	241
SNU132	EU523464.1	723	241
SNU133	EU523465.1	723	241
SNU134	EU523466.1	723	241
SNU136	EU523467.1	723	241
SNU137	EU523468.1	723	241
SNU138	EU523469.1	723	241
SNU139	EU523470.1	723	241
SNU144	EU523471.1	723	241
SNU145	EU523472.1	723	241
SNU147	EU523473.1	723	241
SNU151	EU523474.1	723	241
SNU152	EU523475.1	723	241
SNU153	EU523476.1	723	241
SNU154	EU523477.1	723	241
SNU155	EU523478.1	723	241
SNU156	EU523479.1	723	241
SNU158	EU523480.1	723	241
SNU159	EU523481.1	723	241
SNU166	EU523482.1	723	241
SNU167	EU523483.1	723	241
SNU170	EU523484.1	723	241
SNU171	EU523485.1	723	241
SNU172	EU523486.1	690	230
SNU173	EU523487.1	690	230
SNU174	EU523488.1	723	241
SNU179	EU523489.1	723	241
SNU182	EU523490.1	726	242
SNU183	EU523491.1	723	241
SNU184	EU523492.1	723	241
SNU185	EU523493.1	723	241
SNU186	EU523494.1	690	230
SNU189	EU523495.1	690	230
SNU190	EU523496.1	723	241
SNU191	EU523497.1	723	241
SNU193	EU523498.1	723	241
SNU195	EU523499.1	723	241
SNU196	EU523500.1	690	230
SNU200	EU523501.1	723	241
SNU202	EU523502.1	723	241
SNU206	EU523503.1	723	241
SNU207	EU523504.1	723	241
SNU209	EU523505.1	723	241
SNU211	EU523506.1	723	241
SNU217	EU523507.1	723	241
SNU219	EU523508.1	723	241
SNU227	EU523509.1	723	241
SNU234	EU523510.1	690	230
SNU238	EU523511.1	723	241
SNU240	EU523512.1	723	241
SNU241	EU523513.1	723	241
SNU248	EU523514.1	723	241
SNU256	EU523515.1	723	241
SNU258	EU523516.1	723	241
SNU260	EU523517.1	723	241
SNU267	EU523518.1	723	241
SNU268	EU523519.1	690	230
SNU275	EU523520.1	723	241
SNU284	EU523521.1	690	230
SNU287	EU523522.1	690	230
SNU292	EU523523.1	690	230
SNU298	EU523524.1	723	241
SNU303	EU523525.1	723	241
SNU312	EU523526.1	723	241
SNU313	EU523527.1	690	230
SNU315	EU523528.1	723	241
SNU316	EU523529.1	722	240
SNU317	EU523530.1	723	241
Taguchi	AF173038.1	1425	475
Tongyeong	FJ392859.1	824	274
Wonju03-01	GQ495611.1	1490	496
Y15-11-1	LC127113.1	440	146
Yeo-joo	AF430144.1	1602	533
Yonchon	U19903.1	1551	516
Yonchon	JX262186.1	411	137
Young-worl	AF430141.1	1626	541
