# Supplementary material for: Complexity of type-specific 56 kDa antigen CD4 T-cell epitopes of Orientia tsutsugamushi strains causing scrub typhus in India
Source: PLoS One. 2018 Apr 26;13(4):e0196240. doi: 10.1371/journal.pone.0196240 (PMC5919512; doi:10.1371/journal.pone.0196240)
Supplement: S2 Table — Details of the number of predicted peptides with HBA (CD4 TCEs) from each of six domains of TSA from A) India and B) South Korea, against four different sets of predominant HLA alleles (please refer to Fig 2A). (XLSX) [file pone.0196240.s005.xlsx]

## Sheet: S2A, S2B Tables
S2A Table
Domain(s) of TSA from India	Total number of predicted unique peptides (15-mer)	No. of 15-mer peptides from each domain predicted with high binding affinities against one or more predominant HLA alleles from different countries/regions *				Range of HBA Peptides
		Indian	S.Korean	Asia-pacific	Global
VDI	275	80	21	31	3	3-8
VDII	142	48	22	30	52	22-52
VDIII	421	179	161	192	85	85-192
S-VDI	216	216	202	213	179	179-216
S-VDII/III	148	65	64	133	71	64-133
S-VDIII	233	199	213	233	225	199-233
S2B Table
Domain(s) of TSA from S.Korea	Total number of predicted unique peptides (15-mer)	No. of 15-mer peptides from each domain predicted with high binding affinities against one or more predominant HLA alleles from different countries/regions *				Range of HBA Peptides
		S.Korean	Indian	Asia-pacific	Global
VDI	107	8	29	8	0	0-29
VDII	166	22	65	31	77	22-77
VDIII	147	61	70	78	37	37-78
S-VDI	66	61	66	66	57	57-66
S-VDII/III	132	47	49	122	36	36-122
S-VDIII	170	148	145	167	154	145-167
* Please refer Figure 2a for the list of MHC Class-II alleles used from each country/region.
S.Korean = South Korean
