# Supplementary material for: Complexity of type-specific 56 kDa antigen CD4 T-cell epitopes of Orientia tsutsugamushi strains causing scrub typhus in India
Source: PLoS One. 2018 Apr 26;13(4):e0196240. doi: 10.1371/journal.pone.0196240 (PMC5919512; doi:10.1371/journal.pone.0196240)
Supplement: S3 Table — Ots strains studied from A) India and B) South Korea, and their designated spacer domain antigenic type. (XLSX) [file pone.0196240.s006.xlsx]

## Sheet: S3A, S3B Tables
S3 Table: Antigenic types (No sequence available in region=Nseq)
A)						B)
India: Ots strain name	SVDI	SVDII-III	SVDIII			S.Korea: Ots strain name	SVDI	SVDII-III	SVDIII
ISS-1	IND-21-41	Nseq	Nseq			04-117	Nseq	KOR-7-1	KOR-6-1
ISS-2	IND-21-41	Nseq	Nseq			04-142	Nseq	KOR-14-71	KOR-14-28
ISS-11	Nseq	IND-17-32	IND-28-38			04-271	Nseq	KOR-13-24	KOR-10-3
IHS I	IND-5-1	Nseq	Nseq			04-3	Nseq	KOR-9-2	KOR-9-2
IHS II	IND-18-9	Nseq	Nseq			04-31	Nseq	KOR-14-71	KOR-14-28
CMCScrubE2	Nseq	IND-13-10	IND-23-15			04-324	Nseq	KOR-14-71	KOR-14-28
CMCScrubE6	Nseq	IND-19-52	IND-25-20			04-57	Nseq	KOR-14-71	KOR-14-28
CMCScrubE8	Nseq	IND-11-3	IND-17-2			04-6	Nseq	KOR-9-2	KOR-9-2
CMCScrubE11	Nseq	IND-11-3	IND-17-2			07-203	Nseq	KOR-11-6	KOR-12-6
CMCScrubE12	Nseq	IND-3-1	IND-25-20			07-280	Nseq	KOR-15-266	KOR-15-164
CMCScrubE13	Nseq	IND-13-10	IND-23-15			07-489	Nseq	KOR-12-7	KOR-11-6
CMCScrubE14	Nseq	IND-15-23	IND-26-24			09-301	Nseq	KOR-15-266	KOR-15-164
CMCScrubE15	Nseq	IND-13-10	IND-23-15			1410mite-1_L.scutellare	Nseq	KOR-4-1	KOR-15-164
CMCScrubE16	Nseq	IND-19-52	IND-25-20			1410mite-2_L.scutellare	Nseq	KOR-15-266	KOR-15-164
CMCScrubE17	Nseq	IND-13-10	Nseq			1504mite-3_L.orientale	Nseq	KOR-15-266	KOR-15-164
OTSh1	IND-21-41	Nseq	Nseq			1510mite-5_L.scutellare	Nseq	KOR-15-266	KOR-2-1
OTSh4	IND-20-10	Nseq	Nseq			1510mites-4_L.scutellare	Nseq	KOR-15-266	KOR-15-164
OTSh5	IND-21-41	Nseq	Nseq			BO	Nseq	KOR-15-266	Nseq
OTSh6	IND-8-1	Nseq	Nseq			Boryong-B119	KOR-6-158	KOR-15-266	KOR-15-164
OTSh7	IND-21-41	Nseq	Nseq			CBNU1	KOR-5-62	KOR-14-71	KOR-14-28
OTSh8	IND-19-9	Nseq	Nseq			CBNU10	KOR-6-158	KOR-15-266	KOR-15-164
OTSh9	IND-20-10	Nseq	Nseq			CBNU11	KOR-5-62	KOR-14-71	KOR-14-28
OTSh10	IND-21-41	Nseq	Nseq			CBNU12	KOR-6-158	KOR-15-266	KOR-15-164
OTSh11	IND-4-1	Nseq	Nseq			CBNU13	KOR-5-62	KOR-14-71	KOR-5-1
OTSh13	IND-17-7	Nseq	Nseq			CBNU14	KOR-5-62	KOR-14-71	KOR-14-28
OTSh14	IND-20-10	Nseq	Nseq			CBNU15	KOR-6-158	KOR-15-266	KOR-15-164
OTSh15	IND-20-10	Nseq	Nseq			CBNU16	KOR-6-158	KOR-15-266	KOR-3-1
OTSh16	IND-21-41	Nseq	Nseq			CBNU17	KOR-5-62	KOR-14-71	KOR-14-28
OTSh17	IND-20-10	Nseq	Nseq			CBNU18	KOR-6-158	KOR-15-266	KOR-15-164
OTSh18	IND-7-1	Nseq	Nseq			CBNU19	KOR-5-62	KOR-14-71	KOR-14-28
OTSh19	IND-20-10	Nseq	Nseq			CBNU2	KOR-5-62	KOR-14-71	KOR-14-28
OTSh22	IND-9-1	Nseq	Nseq			CBNU20	KOR-4-6	KOR-8-2	KOR-8-2
OTSh23	IND-10-1	Nseq	Nseq			CBNU21	KOR-6-158	KOR-15-266	KOR-15-164
OTSh25	IND-17-7	Nseq	Nseq			CBNU22	KOR-6-158	KOR-15-266	KOR-15-164
OTSh26	IND-17-7	Nseq	Nseq			CBNU24	KOR-6-158	KOR-15-266	KOR-15-164
OTSh27	IND-20-10	Nseq	Nseq			CBNU25	KOR-6-158	KOR-15-266	KOR-15-164
OTSh28	IND-18-9	Nseq	Nseq			CBNU26	KOR-6-158	KOR-15-266	KOR-15-164
OTSh29	IND-20-10	Nseq	Nseq			CBNU27	KOR-6-158	KOR-15-266	KOR-15-164
OTSh30	IND-20-10	Nseq	Nseq			CBNU28	KOR-5-62	KOR-14-71	KOR-14-28
OTSh31	IND-20-10	Nseq	Nseq			CBNU29	KOR-6-158	KOR-15-266	KOR-15-164
OTSh32	IND-19-9	Nseq	Nseq			CBNU3	KOR-6-158	KOR-15-266	KOR-15-164
OTSh34	IND-19-9	Nseq	Nseq			CBNU30	KOR-5-62	KOR-14-71	KOR-14-28
OTSh39	IND-17-7	Nseq	Nseq			CBNU31	KOR-6-158	KOR-15-266	KOR-15-164
OTSh40	IND-17-7	Nseq	Nseq			CBNU32	KOR-6-158	KOR-15-266	KOR-15-164
OTSh42	IND-11-1	Nseq	Nseq			CBNU33	KOR-6-158	KOR-15-266	KOR-15-164
OTSh43	IND-17-7	Nseq	Nseq			CBNU34	KOR-5-62	KOR-14-71	KOR-14-28
OTSh45	IND-18-9	Nseq	Nseq			CBNU35	KOR-6-158	KOR-15-266	KOR-15-164
OTSh48	IND-18-9	Nseq	Nseq			CBNU36	KOR-6-158	KOR-15-266	KOR-15-164
OTSh58	IND-21-41	Nseq	Nseq			CBNU37	KOR-6-158	KOR-15-266	KOR-15-164
OTSh62	IND-13-1	Nseq	Nseq			CBNU38	KOR-6-158	KOR-15-266	KOR-15-164
OTSh66	IND-17-7	Nseq	Nseq			CBNU39	KOR-6-158	KOR-15-266	KOR-15-164
OTSh72	IND-19-9	Nseq	Nseq			CBNU4	KOR-6-158	KOR-15-266	KOR-15-164
OTSh2	IND-18-9	Nseq	Nseq			CBNU40	KOR-6-158	KOR-15-266	KOR-15-164
OTSh55	IND-19-9	Nseq	Nseq			CBNU41	KOR-6-158	KOR-15-266	KOR-15-164
OTV44	IND-21-41	Nseq	Nseq			CBNU42	KOR-6-158	KOR-15-266	KOR-15-164
OTV46	IND-21-41	Nseq	Nseq			CBNU43	KOR-6-158	KOR-15-266	KOR-15-164
OTV47	IND-21-41	Nseq	Nseq			CBNU44	KOR-6-158	KOR-15-266	KOR-15-164
OTV49	IND-21-41	Nseq	Nseq			CBNU45	KOR-6-158	KOR-3-1	KOR-15-164
OTV50	IND-21-41	Nseq	Nseq			CBNU5	KOR-6-158	KOR-15-266	KOR-15-164
OTV53	IND-21-41	Nseq	Nseq			CBNU6	KOR-5-62	KOR-14-71	KOR-14-28
OTV56	IND-18-9	Nseq	Nseq			CBNU7	KOR-6-158	KOR-15-266	KOR-15-164
OTV58	IND-21-41	Nseq	Nseq			CBNU8	KOR-6-158	KOR-15-266	KOR-15-164
OTV59	IND-21-41	Nseq	Nseq			CBNU9	KOR-6-158	KOR-15-266	KOR-15-164
OTV63	IND-21-41	Nseq	Nseq			Chosun-young-worl1	Nseq	KOR-10-4	KOR-11-6
OTV64	IND-21-41	Nseq	Nseq			Chosun-young-worl2	Nseq	KOR-10-4	KOR-11-6
OTV68	IND-21-41	Nseq	Nseq			Chosun2014-132	Nseq	KOR-15-266	KOR-15-164
OTV74	IND-21-41	Nseq	Nseq			Chosun2014-178	Nseq	KOR-15-266	KOR-15-164
OTV78	IND-21-41	Nseq	Nseq			Chosun2014-206	Nseq	KOR-13-24	KOR-13-20
OTV79	IND-18-9	Nseq	Nseq			Chosun2014-211	Nseq	KOR-13-24	KOR-13-20
OTV83	IND-21-41	Nseq	Nseq			Chosun2014-212	Nseq	KOR-13-24	KOR-13-20
OTV87	IND-21-41	Nseq	Nseq			Chosun2014-238	Nseq	KOR-13-24	KOR-13-20
OTV89	IND-18-9	Nseq	Nseq			Chosun2014-239	Nseq	KOR-13-24	KOR-13-20
OTV90	IND-18-9	Nseq	Nseq			Chosun2014-240	Nseq	KOR-15-266	KOR-15-164
OTV91	IND-21-41	Nseq	Nseq			Chosun2014-241	Nseq	KOR-13-24	KOR-13-20
OTV93	IND-21-41	Nseq	Nseq			Chosun2014-245	Nseq	KOR-13-24	KOR-13-20
OTV94	IND-21-41	Nseq	Nseq			Chosun2014-C06	Nseq	KOR-13-24	KOR-13-20
OTV95	IND-21-41	Nseq	Nseq			Chosun2014-C08	Nseq	KOR-13-24	KOR-13-20
OTSg1	IND-21-41	Nseq	Nseq			Chosun2014-C10	Nseq	KOR-13-24	KOR-13-20
OTSg2	IND-16-4	Nseq	Nseq			Chosun2014-C14	Nseq	KOR-15-266	KOR-15-164
OTSg6	IND-16-4	Nseq	Nseq			Chosun2014-H16	Nseq	KOR-15-266	KOR-15-164
OTSg11	IND-14-1	Nseq	Nseq			Chosun2014-H17	Nseq	KOR-13-24	KOR-13-20
OTSg12	IND-21-41	Nseq	Nseq			Chosun2014-H20	Nseq	KOR-13-24	KOR-13-20
OTSg16	IND-12-1	Nseq	Nseq			Chosun2014-H24	Nseq	KOR-15-266	KOR-15-164
OTSg20	IND-21-41	Nseq	Nseq			Chosun2014-H25	Nseq	KOR-13-24	KOR-13-20
OTSg21	IND-21-41	Nseq	Nseq			Chosun2014-H28	Nseq	KOR-15-266	KOR-15-164
OTSg24	IND-15-2	Nseq	Nseq			Chosun2014-H30	Nseq	KOR-15-266	KOR-15-164
OTSg27	IND-21-41	Nseq	Nseq			Chosun2014-JN08	Nseq	KOR-13-24	KOR-13-20
OTSg38	IND-15-2	Nseq	Nseq			Chosun2014-K04	Nseq	KOR-12-7	KOR-11-6
OTSg39	IND-21-41	Nseq	Nseq			Chosun2014-K05	Nseq	KOR-2-1	KOR-13-20
OTSg43	IND-21-41	Nseq	Nseq			Chosun2014-Y05	Nseq	KOR-15-266	KOR-15-164
OTSg44	IND-2-1	Nseq	Nseq			Chosun2014n-244	Nseq	KOR-13-24	KOR-13-20
OTSg47	IND-19-9	Nseq	Nseq			Chosun2014n-247	Nseq	KOR-13-24	KOR-13-20
OTSg48	IND-21-41	Nseq	Nseq			Chosun2015-181	Nseq	KOR-15-266	KOR-15-164
OTSg60	IND-6-1	Nseq	Nseq			Chosun2015-199	Nseq	KOR-15-266	KOR-15-164
OTSg62	IND-21-41	Nseq	Nseq			Chosun2015-206	Nseq	KOR-15-266	KOR-15-164
OTSg65	IND-19-9	Nseq	Nseq			Chosun2015-207	Nseq	KOR-15-266	KOR-15-164
OTSg66	IND-16-4	Nseq	Nseq			Chosun2015-213	Nseq	KOR-14-71	KOR-14-28
OTSg68	IND-21-41	Nseq	Nseq			Chosun2015-214	Nseq	KOR-15-266	KOR-15-164
OTSg70	IND-3-1	Nseq	Nseq			Chosun2015-215	Nseq	KOR-15-266	KOR-15-164
OTSg77	IND-21-41	Nseq	Nseq			Chosun2015-216	Nseq	KOR-15-266	KOR-15-164
OTSg82	IND-1-1	Nseq	Nseq			Chosun2015-217	Nseq	KOR-15-266	KOR-15-164
OTSg86	IND-16-4	Nseq	Nseq			Chosun2015-218	Nseq	KOR-15-266	KOR-15-164
OTSg90	IND-21-41	Nseq	Nseq			Chosun2015-226	Nseq	KOR-15-266	KOR-15-164
OTSg93	IND-19-9	Nseq	Nseq			Chosun2015-227	Nseq	KOR-15-266	KOR-15-164
OTSg94	IND-19-9	Nseq	Nseq			Chosun2015-228	Nseq	KOR-15-266	KOR-15-164
OTSg95	IND-21-41	Nseq	Nseq			Chosun2015-229	Nseq	KOR-15-266	KOR-15-164
SVU/SVIMS 28	Nseq	IND-16-24	IND-28-38			Chosun2015-230	Nseq	KOR-15-266	KOR-15-164
SVU/SVIMS CTR	Nseq	IND-16-24	IND-28-38			Chosun2015-231	Nseq	KOR-15-266	KOR-15-164
SVU/SVIMS ANTPR	Nseq	IND-16-24	IND-28-38			Chosun2015-239	Nseq	KOR-15-266	KOR-15-164
ST14 ARP9999	Nseq	IND-14-21	IND-24-16			Chosun2015-241	Nseq	KOR-15-266	KOR-15-164
OT/MCVR/814019GOP/2014	Nseq	IND-17-32	IND-28-38			Chosun2015-242	Nseq	KOR-15-266	KOR-15-164
OT/MCVR/814066GOP/2014	Nseq	IND-17-32	IND-28-38			Chosun2015-244	Nseq	KOR-15-266	KOR-15-164
OT/MCVR/814203GOP/2014	Nseq	IND-17-32	IND-28-38			Chosun2015-245	Nseq	KOR-15-266	KOR-15-164
OT/MCVR/814249GOP/2014	Nseq	IND-17-32	IND-28-38			Chosun2015-246	Nseq	KOR-15-266	KOR-15-164
OT/MCVR/814360GOP/2014	Nseq	IND-17-32	IND-28-38			Chosun2015-247	Nseq	KOR-15-266	KOR-15-164
OT/MCVR/814254GOP/2014	Nseq	IND-19-52	Nseq			Chosun2015-248	Nseq	KOR-15-266	KOR-15-164
PGI2HAR	Nseq	IND-18-46	IND-29-54			Chosun2015-249	Nseq	KOR-15-266	KOR-15-164
PGI1CHD	Nseq	IND-18-46	IND-29-54			Chosun2015-251	Nseq	KOR-15-266	KOR-15-164
PGI5NEP	Nseq	Nseq	IND-29-54			Chosun2015-255	Nseq	KOR-15-266	KOR-15-164
PGI85HP	Nseq	IND-18-46	IND-29-54			Chosun2015-257	Nseq	KOR-15-266	KOR-15-164
pgi34chd	Nseq	Nseq	Nseq			Chosun2015-258	Nseq	KOR-15-266	KOR-15-164
pgi24hp	Nseq	IND-17-32	IND-28-38			Chosun2015-259	Nseq	KOR-15-266	KOR-15-164
pgi67pun	Nseq	Nseq	IND-28-38			Chosun2015-273	Nseq	KOR-15-266	KOR-15-164
pgi89chd	Nseq	Nseq	IND-28-38			Chosun2015-276	Nseq	KOR-15-266	KOR-15-164
pgi26up	Nseq	IND-16-24	IND-28-38			Chosun2015-277	Nseq	KOR-15-266	KOR-15-164
PGI4HP	Nseq	Nseq	IND-29-54			Chosun2015-278	Nseq	KOR-15-266	KOR-15-164
PGI6UTT	Nseq	IND-18-46	IND-29-54			Chosun2015-280	Nseq	KOR-15-266	KOR-15-164
PGI7HP	Nseq	Nseq	IND-29-54			Chosun2015-282	Nseq	KOR-15-266	KOR-15-164
PGI8PUN	Nseq	IND-18-46	IND-29-54			Chosun2015-283	Nseq	KOR-15-266	KOR-15-164
PGI11HP	Nseq	Nseq	IND-29-54			Chosun2015-285	Nseq	KOR-15-266	KOR-15-164
PGI12HAR	Nseq	IND-18-46	IND-7-1			Chosun2015-286	Nseq	KOR-15-266	KOR-15-164
PGI13PUN	Nseq	IND-18-46	IND-29-54			Chosun2015-287	Nseq	KOR-15-266	KOR-15-164
PGI15PUN	Nseq	IND-18-46	IND-29-54			Chosun2015-288	Nseq	KOR-14-71	KOR-14-28
PGI16PUN	Nseq	Nseq	IND-29-54			Chosun2015-299	Nseq	KOR-15-266	KOR-15-164
PGI19UP	Nseq	IND-18-46	IND-29-54			Chosun2015-311	Nseq	KOR-14-71	KOR-14-28
PGI22HAR	Nseq	IND-18-46	IND-29-54			Chosun2015-H01	Nseq	KOR-15-266	KOR-15-164
PGI25CHD	Nseq	Nseq	IND-29-54			Chosun2015-H03	Nseq	KOR-15-266	KOR-15-164
PGI31HAR	Nseq	IND-18-46	IND-29-54			Chosun2015-H06	Nseq	KOR-15-266	KOR-15-164
PGI32HAR	Nseq	IND-18-46	IND-29-54			Chosun2015-H08	Nseq	KOR-15-266	KOR-15-164
PGI33CHD	Nseq	IND-18-46	IND-29-54			Chosun2015-H100	Nseq	KOR-15-266	KOR-15-164
PGI36HAR	Nseq	IND-18-46	IND-29-54			Chosun2015-H11	Nseq	KOR-15-266	KOR-15-164
PGI39HP	Nseq	IND-18-46	IND-29-54			Chosun2015-H16	Nseq	KOR-15-266	KOR-15-164
PGI43CHD	Nseq	IND-6-1	IND-9-1			Chosun2015-H17	Nseq	KOR-15-266	KOR-15-164
PGI44HAR	Nseq	IND-18-46	IND-29-54			Chosun2015-H20	Nseq	KOR-15-266	KOR-15-164
PGI45HAR	Nseq	IND-18-46	IND-29-54			Chosun2015-H21	Nseq	KOR-15-266	KOR-15-164
PGI46HAR	Nseq	IND-18-46	IND-29-54			Chosun2015-H23	Nseq	KOR-15-266	KOR-15-164
PGI49HAR	Nseq	IND-18-46	IND-29-54			Chosun2015-H26	Nseq	KOR-15-266	KOR-15-164
PGI50CHD	Nseq	IND-18-46	IND-29-54			Chosun2015-H28	Nseq	KOR-15-266	KOR-15-164
PGI51HP	Nseq	IND-18-46	IND-29-54			Chosun2015-H29	Nseq	KOR-15-266	KOR-15-164
PGI52HAR	Nseq	IND-18-46	IND-29-54			Chosun2015-H31	Nseq	KOR-15-266	KOR-15-164
PGI53HP	Nseq	IND-18-46	IND-29-54			Chosun2015-H32	Nseq	KOR-15-266	KOR-15-164
PGI54CHD	Nseq	IND-18-46	IND-29-54			Chosun2015-H34	Nseq	KOR-15-266	KOR-15-164
PGI55HP	Nseq	IND-18-46	IND-29-54			Chosun2015-H40	Nseq	KOR-15-266	KOR-15-164
PGI56HAR	Nseq	IND-18-46	IND-29-54			Chosun2015-H41	Nseq	KOR-15-266	KOR-15-164
PGI58CHD	Nseq	IND-18-46	IND-29-54			Chosun2015-H42	Nseq	KOR-14-71	KOR-14-28
PGI59HP	Nseq	IND-18-46	IND-29-54			Chosun2015-H45	Nseq	KOR-15-266	KOR-15-164
PGI61	Nseq	IND-18-46	IND-29-54			Chosun2015-H46	Nseq	KOR-15-266	KOR-15-164
PGI62UP	Nseq	IND-18-46	IND-29-54			Chosun2015-H48	Nseq	KOR-15-266	KOR-15-164
PGI63PUN	Nseq	IND-18-46	IND-29-54			Chosun2015-H50	Nseq	KOR-15-266	KOR-15-164
PGI64HAR	Nseq	IND-18-46	IND-29-54			Chosun2015-H53	Nseq	KOR-15-266	KOR-15-164
PGI66HAR	Nseq	Nseq	IND-29-54			Chosun2015-H55	Nseq	KOR-15-266	KOR-15-164
PGI68HP	Nseq	IND-18-46	IND-29-54			Chosun2015-H56	Nseq	KOR-15-266	KOR-15-164
PGI70CHD	Nseq	IND-18-46	IND-29-54			Chosun2015-H61	Nseq	KOR-5-1	KOR-1-1
PGI71PUN	Nseq	IND-18-46	IND-8-1			Chosun2015-H62	Nseq	KOR-15-266	KOR-15-164
PGI73PUN	Nseq	IND-18-46	IND-29-54			Chosun2015-H69	Nseq	KOR-15-266	KOR-15-164
PGI74HAR	Nseq	IND-18-46	IND-29-54			Chosun2015-H71	Nseq	KOR-15-266	KOR-15-164
PGI75HAR	Nseq	IND-18-46	IND-29-54			Chosun2015-H74	Nseq	KOR-15-266	KOR-15-164
PGI76HAR	Nseq	IND-18-46	IND-29-54			Chosun2015-H78	Nseq	KOR-15-266	KOR-15-164
PGI79HP	Nseq	IND-18-46	IND-29-54			Chosun2015-H80	Nseq	KOR-15-266	KOR-15-164
PGI80HAR	Nseq	IND-18-46	IND-29-54			Chosun2015-H86	Nseq	KOR-15-266	KOR-15-164
PGI81PUN	Nseq	Nseq	IND-29-54			Chosun2015-H89	Nseq	KOR-15-266	KOR-15-164
PGI82PUN	Nseq	Nseq	IND-29-54			Chosun2015-H90	Nseq	KOR-15-266	KOR-15-164
PGI84HAR	Nseq	Nseq	IND-29-54			Chosun2015-H95	Nseq	KOR-15-266	KOR-15-164
PGI91HP	Nseq	Nseq	IND-29-54			Chosun2015-H97	Nseq	KOR-15-266	KOR-15-164
PGI3PUN	Nseq	IND-18-46	IND-29-54			Chosun2015-H99	Nseq	KOR-15-266	KOR-15-164
PGI9HAR	Nseq	IND-18-46	IND-29-54			Chosun2015-JN58	Nseq	KOR-15-266	KOR-15-164
PGI42HAR	Nseq	Nseq	IND-10-1			Chosun2015-JN59	Nseq	KOR-15-266	KOR-15-164
PGI60HP	Nseq	IND-18-46	IND-29-54			Chosun2015-JN60	Nseq	KOR-15-266	KOR-15-164
PGI65HP	Nseq	Nseq	IND-29-54			Chosun2015-JN61	Nseq	KOR-15-266	KOR-15-164
PGI69	Nseq	IND-18-46	IND-29-54			Chosun2015-JN62	Nseq	KOR-15-266	KOR-15-164
PGI14HAR	Nseq	IND-14-21	IND-2-1			Chosun2015-JN63	Nseq	KOR-15-266	KOR-15-164
PGI18HP	Nseq	IND-14-21	IND-24-16			Chosun2015-JN64	Nseq	KOR-15-266	KOR-15-164
PGI38HAR	Nseq	IND-9-2	IND-3-1			Chosun2015-JN65	Nseq	KOR-15-266	KOR-15-164
PGI41HAR	Nseq	IND-9-2	IND-4-1			Chosun2015-JN66	Nseq	KOR-15-266	KOR-15-164
PGI48HAR	Nseq	IND-14-21	IND-24-16			Chosun2015-JN68	Nseq	KOR-15-266	KOR-15-164
PGI77HAR	Nseq	IND-14-21	IND-24-16			Chosun2015-JN69	Nseq	KOR-15-266	KOR-15-164
PGI87PUN	Nseq	IND-14-21	IND-24-16			Chosun2015-JN72	Nseq	KOR-15-266	KOR-15-164
PGI90HAR	Nseq	IND-14-21	IND-24-16			Chosun2015-JN75	Nseq	KOR-15-266	KOR-15-164
PGI27PUN	Nseq	IND-16-24	IND-28-38			Chosun2015-JN76	Nseq	KOR-15-266	KOR-15-164
PGI37HP	Nseq	IND-5-1	Nseq			Chosun2015-JN77	Nseq	KOR-15-266	KOR-15-164
PGI30PUN	Nseq	IND-17-32	IND-1-1			Chosun2015-JN79	Nseq	KOR-15-266	KOR-15-164
PGI57HAR	Nseq	IND-17-32	IND-28-38			CUH07-317	Nseq	KOR-14-71	KOR-14-28
PGI83HAR	Nseq	Nseq	IND-28-38			CUH07-321	Nseq	KOR-15-266	KOR-15-164
PGI86HAR	Nseq	IND-17-32	IND-28-38			Daejeon03-01	KOR-6-158	KOR-15-266	KOR-15-164
PGI92CHD	Nseq	Nseq	IND-14-1			DU100330-11-2-1	Nseq	KOR-1-1	KOR-7-1
201304009279	Nseq	IND-16-24	IND-28-38			GJ151214_Apodemus	Nseq	KOR-12-7	KOR-11-6
201304114005	Nseq	IND-1-1	IND-5-1			Gwanak	Nseq	KOR-15-266	KOR-15-164
812	Nseq	IND-15-23	IND-26-24			IIOC1201	KOR-5-62	KOR-14-71	KOR-14-28
784	Nseq	IND-10-2	IND-11-1			IIOC1202	KOR-4-6	KOR-13-24	KOR-10-3
816	Nseq	IND-10-2	IND-20-6			IIOC1203	KOR-6-158	KOR-15-266	KOR-15-164
TH2208	Nseq	IND-2-1	IND-26-24			IIOC1204	KOR-5-62	KOR-14-71	KOR-14-28
SS449	Nseq	IND-15-23	IND-26-24			IIOC1205	KOR-6-158	KOR-15-266	KOR-15-164
SS1130	Nseq	IND-15-23	IND-26-24			IIOC1206	KOR-6-158	KOR-15-266	KOR-15-164
SS14	Nseq	IND-15-23	IND-26-24			IIOC1207	KOR-6-158	KOR-15-266	KOR-15-164
SS281	Nseq	IND-19-52	IND-25-20			IIOC1208	KOR-6-158	KOR-15-266	KOR-15-164
SS519	Nseq	IND-19-52	IND-25-20			IIOC1209	KOR-6-158	KOR-15-266	KOR-15-164
SS193	Nseq	IND-17-32	IND-28-38			IIOC1210	KOR-5-62	KOR-14-71	KOR-14-28
SS249	Nseq	IND-17-32	IND-28-38			IIOC1211	KOR-5-62	KOR-14-71	KOR-14-28
SS514	Nseq	IND-19-52	IND-25-20			IIOC1212	KOR-6-158	KOR-15-266	KOR-15-164
SS522	Nseq	IND-15-23	IND-26-24			IIOC1213	KOR-6-158	KOR-15-266	KOR-15-164
SS537	Nseq	IND-15-23	IND-26-24			IIOC1214	KOR-6-158	KOR-15-266	KOR-15-164
SS1012	Nseq	IND-15-23	IND-26-24			IIOC1215	KOR-6-158	KOR-15-266	KOR-15-164
SS619	Nseq	IND-19-52	IND-25-20			IIOC1216	KOR-5-62	KOR-14-71	KOR-14-28
SS1190	Nseq	IND-15-23	IND-26-24			IIOC1217	KOR-5-62	KOR-14-71	KOR-14-28
SS3399	Nseq	IND-15-23	IND-26-24			IIOC1218	KOR-6-158	KOR-15-266	KOR-15-164
SS1867	Nseq	IND-15-23	IND-26-24			IIOC1219	KOR-5-62	KOR-14-71	KOR-14-28
SS1236	Nseq	IND-15-23	IND-26-24			IIOC1221	KOR-6-158	KOR-15-266	KOR-15-164
SS1831	Nseq	IND-15-23	IND-26-24			IIOC1222	Nseq	Nseq	KOR-14-28
SS3678	Nseq	IND-15-23	IND-26-24			IIOC1223	Nseq	Nseq	KOR-15-164
SS1514	Nseq	IND-15-23	IND-26-24			Inha-B1009202-1	KOR-6-158	KOR-15-266	KOR-15-164
SS1146	Nseq	IND-15-23	IND-26-24			Inha-B1341342-1	KOR-6-158	KOR-15-266	KOR-15-164
SS1276	Nseq	IND-17-32	IND-28-38			Inha-B201883-3	KOR-6-158	KOR-15-266	KOR-15-164
ISE560	Nseq	IND-17-32	IND-28-38			Inha-B203537-1	KOR-6-158	KOR-15-266	KOR-15-164
SS1465	Nseq	IND-15-23	IND-26-24			Inha-B697253-1	KOR-6-158	KOR-15-266	KOR-15-164
SS3187	Nseq	IND-17-32	IND-28-38			Inha-Kp1186344	KOR-2-3	KOR-13-24	KOR-13-20
SS2008	Nseq	IND-19-52	IND-25-20			Inha-Kp155080	KOR-2-3	KOR-13-24	KOR-13-20
SS271	Nseq	IND-16-24	IND-28-38			Inha-Kp241680-2	KOR-2-3	KOR-13-24	KOR-13-20
SS3456	Nseq	IND-17-32	IND-28-38			Inha-W351003-1	KOR-6-158	KOR-11-6	KOR-12-6
SS203	IND-21-41	Nseq	Nseq			Je-cheon	KOR-4-6	KOR-13-24	KOR-10-3
SS172	Nseq	IND-17-32	IND-28-38			KP-1	Nseq	KOR-10-4	Nseq
SS1087	Nseq	IND-17-32	IND-28-38			KP-2a	Nseq	KOR-12-7	Nseq
SS1366	Nseq	IND-17-32	IND-28-38			KP-2b	Nseq	Nseq	Nseq
SS1220	Nseq	IND-17-32	IND-28-38			Muju03-01	KOR-6-158	KOR-15-266	KOR-15-164
SS1884	Nseq	IND-17-32	IND-28-38			Pa-joo	KOR-3-3	KOR-12-7	KOR-4-1
SS1226	Nseq	IND-17-32	IND-28-38			SNU_1	KOR-5-62	KOR-14-71	Nseq
SS381	Nseq	IND-15-23	IND-26-24			SNU_4	KOR-4-6	KOR-13-24	Nseq
SS1864	Nseq	IND-19-52	IND-25-20			SNU010	KOR-6-158	KOR-15-266	Nseq
SS1433	Nseq	IND-15-23	IND-26-24			SNU011	KOR-5-62	KOR-14-71	Nseq
SS6	Nseq	IND-8-1	IND-12-1			SNU012	KOR-6-158	KOR-15-266	Nseq
SS1396	Nseq	Nseq	IND-26-24			SNU013	KOR-6-158	KOR-15-266	Nseq
SS1494	Nseq	IND-15-23	IND-26-24			SNU015	KOR-3-3	KOR-12-7	Nseq
RAS10695DH15	Nseq	IND-19-52	IND-21-8			SNU016	KOR-5-62	KOR-14-71	Nseq
RAS11565NL15	Nseq	IND-14-21	IND-24-16			SNU017	KOR-3-3	KOR-12-7	Nseq
RAS11918SV15	Nseq	IND-19-52	IND-25-20			SNU020	KOR-5-62	KOR-14-71	Nseq
RAS10079SV15	Nseq	IND-14-21	IND-24-16			SNU024	KOR-6-158	KOR-15-266	Nseq
RAS10283DB15	Nseq	IND-19-52	IND-21-8			SNU026	KOR-6-158	KOR-15-266	Nseq
RAS11795DH15	Nseq	IND-19-52	IND-21-8			SNU027	KOR-6-158	KOR-15-266	Nseq
RAS11175DB15	Nseq	IND-19-52	IND-21-8			SNU029	KOR-5-62	KOR-14-71	Nseq
RAS11149TN15	Nseq	IND-19-52	IND-21-8			SNU034	KOR-5-62	KOR-14-71	Nseq
RAP10995DN15	Nseq	IND-14-21	IND-24-16			SNU035	KOR-6-158	KOR-15-266	Nseq
RAP10868SSB15	Nseq	IND-14-21	IND-24-16			SNU036	KOR-6-158	KOR-15-266	Nseq
RAS11195TN15	Nseq	IND-14-21	IND-24-16			SNU038	KOR-5-62	KOR-14-71	Nseq
RAS11796TN15	Nseq	IND-19-52	IND-21-8			SNU039	KOR-6-158	KOR-15-266	Nseq
RAS10497DB15	Nseq	IND-4-1	IND-21-8			SNU040	KOR-5-62	KOR-14-71	Nseq
RAS11866DH15	Nseq	IND-19-52	IND-21-8			SNU041	KOR-6-158	KOR-15-266	Nseq
RAS9985DB15	Nseq	IND-19-52	IND-25-20			SNU043	KOR-6-158	KOR-15-266	Nseq
SS001	Nseq	IND-15-23	IND-26-24			SNU045	KOR-6-158	KOR-15-266	Nseq
Orientiatsutsugamushi	Nseq	IND-18-46	IND-29-54			SNU046	KOR-5-62	KOR-14-71	Nseq
KMC0002	Nseq	IND-13-10	IND-23-15			SNU047	KOR-5-62	KOR-14-71	Nseq
KMC0009	Nseq	IND-12-4	IND-13-1			SNU048	KOR-5-62	KOR-14-71	Nseq
KMC0014	Nseq	IND-19-52	Nseq			SNU05	KOR-6-158	KOR-15-266	Nseq
KMC0042	Nseq	IND-13-10	IND-23-15			SNU050	KOR-5-62	KOR-14-71	Nseq
KMC0046	Nseq	IND-15-23	IND-26-24			SNU051	KOR-6-158	KOR-15-266	Nseq
KMC0054	Nseq	Nseq	Nseq			SNU053	KOR-6-158	KOR-15-266	Nseq
KMC0058	Nseq	IND-14-21	IND-24-16			SNU054	KOR-6-158	KOR-15-266	Nseq
KMC0065	Nseq	IND-19-52	Nseq			SNU055	KOR-6-158	KOR-15-266	Nseq
KMC0073	Nseq	IND-16-24	IND-28-38			SNU056	KOR-6-158	KOR-15-266	Nseq
KMC0082	Nseq	IND-19-52	IND-25-20			SNU059	KOR-6-158	KOR-15-266	Nseq
KMC0084	Nseq	IND-17-32	IND-20-6			SNU06	KOR-5-62	KOR-14-71	Nseq
KMC0086	Nseq	IND-12-4	IND-18-3			SNU060	KOR-5-62	KOR-14-71	Nseq
KMC0090	Nseq	IND-16-24	IND-28-38			SNU061	KOR-6-158	KOR-15-266	Nseq
KMC0104	Nseq	IND-13-10	IND-23-15			SNU062	KOR-5-62	KOR-14-71	Nseq
KMC0114	Nseq	IND-19-52	Nseq			SNU063	KOR-6-158	KOR-15-266	Nseq
KMC0122	Nseq	IND-16-24	IND-22-9			SNU064	KOR-5-62	KOR-14-71	Nseq
KMC0166	Nseq	IND-16-24	IND-28-38			SNU066	KOR-6-158	KOR-15-266	Nseq
KMC0364	Nseq	IND-19-52	Nseq			SNU067	KOR-6-158	KOR-15-266	Nseq
KMC0373	Nseq	IND-17-32	IND-20-6			SNU068	KOR-6-158	KOR-15-266	Nseq
KMC0388	Nseq	IND-19-52	IND-25-20			SNU07	KOR-6-158	KOR-15-266	Nseq
KMC0412	Nseq	IND-16-24	IND-22-9			SNU070	KOR-5-62	KOR-14-71	Nseq
KMC0433	Nseq	IND-11-3	IND-15-1			SNU071	KOR-6-158	KOR-15-266	Nseq
KMC0437	Nseq	IND-14-21	IND-19-4			SNU073	KOR-5-62	KOR-14-71	Nseq
KMC0447	Nseq	IND-16-24	IND-22-9			SNU074	KOR-6-158	KOR-15-266	Nseq
KMC0450	Nseq	IND-13-10	IND-23-15			SNU079	KOR-5-62	KOR-14-71	Nseq
KMC0459	Nseq	Nseq	IND-6-1			SNU08	KOR-6-158	KOR-15-266	Nseq
KMC0461	Nseq	IND-17-32	IND-20-6			SNU081	KOR-6-158	KOR-15-266	Nseq
KMC0473	Nseq	IND-19-52	Nseq			SNU082	KOR-6-158	KOR-15-266	Nseq
KMC0474	Nseq	IND-13-10	IND-23-15			SNU083	KOR-6-158	KOR-15-266	Nseq
KMC0479	Nseq	IND-19-52	Nseq			SNU085	KOR-6-158	KOR-15-266	Nseq
KMC0480	Nseq	IND-7-1	IND-16-1			SNU086	KOR-6-158	KOR-15-266	Nseq
KMC0483	Nseq	IND-14-21	IND-19-4			SNU087	KOR-6-158	KOR-15-266	Nseq
KMC0495	Nseq	IND-14-21	IND-24-16			SNU088	KOR-6-158	KOR-15-266	Nseq
KMC0500	Nseq	IND-16-24	IND-28-38			SNU09	KOR-5-62	KOR-14-71	Nseq
KMC0515	Nseq	IND-15-23	IND-26-24			SNU091	KOR-6-158	KOR-15-266	Nseq
KMC0532	Nseq	IND-16-24	IND-22-9			SNU094	KOR-6-158	KOR-15-266	Nseq
KMC0537	Nseq	IND-19-52	Nseq			SNU095	KOR-6-158	KOR-15-266	Nseq
KMC0538	Nseq	IND-16-24	IND-28-38			SNU096	KOR-6-158	KOR-15-266	Nseq
KMC0541	Nseq	IND-19-52	Nseq			SNU097	KOR-5-62	KOR-14-71	Nseq
KMC0544	Nseq	IND-16-24	IND-28-38			SNU098	KOR-6-158	KOR-15-266	Nseq
KMC0546	Nseq	IND-19-52	Nseq			SNU099	KOR-6-158	KOR-15-266	Nseq
KMC0548	Nseq	IND-19-52	Nseq			SNU100	KOR-5-62	KOR-14-71	Nseq
KMC0550	Nseq	IND-16-24	IND-22-9			SNU103	KOR-5-62	KOR-14-71	Nseq
KMC0552	Nseq	IND-14-21	IND-19-4			SNU105	KOR-5-62	KOR-14-71	Nseq
KMC0559	Nseq	IND-19-52	Nseq			SNU106	KOR-5-62	KOR-14-71	Nseq
KMC0560	Nseq	IND-13-10	IND-23-15			SNU108	KOR-5-62	KOR-14-71	Nseq
KMC0562	Nseq	IND-19-52	Nseq			SNU109	KOR-6-158	KOR-15-266	Nseq
KMC0600	Nseq	IND-16-24	IND-28-38			SNU110	KOR-5-62	KOR-14-71	Nseq
KMC0607	Nseq	IND-17-32	IND-20-6			SNU111	KOR-5-62	KOR-14-71	Nseq
KMC0618	Nseq	IND-19-52	IND-25-20			SNU114	KOR-5-62	KOR-14-71	Nseq
KMC0624	Nseq	IND-19-52	IND-25-20			SNU115	KOR-5-62	KOR-14-71	Nseq
KMC0645	Nseq	IND-19-52	Nseq			SNU116	KOR-5-62	KOR-14-71	Nseq
KMC0648	Nseq	IND-16-24	IND-22-9			SNU120	KOR-5-62	KOR-14-71	Nseq
KMC0691	Nseq	IND-19-52	Nseq			SNU121	KOR-6-158	KOR-15-266	Nseq
KMC0700	Nseq	IND-17-32	IND-28-38			SNU122	KOR-6-158	KOR-15-266	Nseq
KMC0707	Nseq	IND-19-52	IND-25-20			SNU123	KOR-6-158	KOR-15-266	Nseq
KMC0709	Nseq	IND-14-21	IND-19-4			SNU128	KOR-6-158	KOR-15-266	Nseq
KMC0723	Nseq	IND-19-52	Nseq			SNU131	KOR-6-158	KOR-15-266	Nseq
KMC0726	Nseq	IND-14-21	IND-24-16			SNU132	KOR-6-158	KOR-15-266	Nseq
KMC0738	Nseq	IND-12-4	IND-18-3			SNU133	KOR-6-158	KOR-15-266	Nseq
KMC0764	Nseq	IND-19-52	Nseq			SNU134	KOR-6-158	KOR-15-266	Nseq
KMC0777	Nseq	IND-19-52	Nseq			SNU136	KOR-6-158	KOR-15-266	Nseq
KMC0782	Nseq	IND-19-52	IND-25-20			SNU137	KOR-6-158	KOR-15-266	Nseq
KMC0802	Nseq	IND-19-52	Nseq			SNU138	KOR-6-158	KOR-15-266	Nseq
KMC0805	Nseq	IND-14-21	IND-24-16			SNU139	KOR-6-158	KOR-15-266	Nseq
KMC0810	Nseq	IND-12-4	IND-18-3			SNU144	KOR-6-158	KOR-15-266	Nseq
KMC0813	Nseq	IND-19-52	Nseq			SNU145	KOR-6-158	KOR-15-266	Nseq
KMC0832	Nseq	IND-16-24	IND-28-38			SNU147	KOR-6-158	KOR-15-266	Nseq
KMC0839	Nseq	IND-19-52	Nseq			SNU151	KOR-6-158	KOR-15-266	Nseq
KMC0842	Nseq	IND-19-52	IND-25-20			SNU152	KOR-6-158	KOR-15-266	Nseq
KMC0892	Nseq	IND-16-24	IND-22-9			SNU153	KOR-6-158	KOR-15-266	Nseq
KMC0895	Nseq	IND-17-32	IND-20-6			SNU154	KOR-6-158	KOR-15-266	Nseq
KMC0914	Nseq	IND-16-24	IND-22-9			SNU155	KOR-6-158	KOR-15-266	Nseq
KMC0956	Nseq	IND-16-24	IND-22-9			SNU156	KOR-6-158	KOR-15-266	Nseq
KMC0962	Nseq	IND-19-52	Nseq			SNU158	KOR-6-158	KOR-15-266	Nseq
KMC0965	Nseq	IND-19-52	Nseq			SNU159	KOR-6-158	KOR-15-266	Nseq
KMC1001	Nseq	IND-17-32	IND-23-15			SNU166	KOR-6-158	KOR-15-266	Nseq
KMC1025	Nseq	IND-19-52	IND-25-20			SNU167	KOR-6-158	KOR-15-266	Nseq
KMC1026	Nseq	IND-19-52	Nseq			SNU170	KOR-6-158	KOR-15-266	Nseq
KMCE0726	Nseq	IND-14-21	IND-24-16			SNU171	KOR-6-158	KOR-15-266	Nseq
KMCE0802	Nseq	IND-19-52	Nseq			SNU172	KOR-5-62	KOR-14-71	Nseq
KMCE0813	Nseq	IND-19-52	Nseq			SNU173	KOR-5-62	KOR-14-71	Nseq
KMCE10011	Nseq	IND-17-32	IND-23-15			SNU174	KOR-6-158	KOR-15-266	Nseq
KMCE10012	Nseq	IND-17-32	IND-23-15			SNU179	KOR-6-158	KOR-15-266	Nseq
KMCE10013	Nseq	IND-17-32	IND-23-15			SNU182	KOR-4-6	KOR-13-24	Nseq
KMCE10014	Nseq	IND-17-32	IND-23-15			SNU183	KOR-6-158	KOR-15-266	Nseq
KMCE1025	Nseq	IND-19-52	IND-25-20			SNU184	KOR-6-158	KOR-15-266	Nseq
						SNU185	KOR-6-158	KOR-15-266	Nseq
						SNU186	KOR-5-62	KOR-14-71	Nseq
						SNU189	KOR-5-62	KOR-14-71	Nseq
						SNU190	KOR-6-158	KOR-15-266	Nseq
						SNU191	KOR-6-158	KOR-15-266	Nseq
						SNU193	KOR-6-158	KOR-15-266	Nseq
						SNU195	KOR-6-158	KOR-15-266	Nseq
						SNU196	KOR-5-62	KOR-14-71	Nseq
						SNU200	KOR-6-158	KOR-15-266	Nseq
						SNU202	KOR-6-158	KOR-15-266	Nseq
						SNU206	KOR-6-158	KOR-15-266	Nseq
						SNU207	KOR-6-158	KOR-15-266	Nseq
						SNU209	KOR-6-158	KOR-15-266	Nseq
						SNU211	KOR-6-158	KOR-15-266	Nseq
						SNU217	KOR-6-158	KOR-15-266	Nseq
						SNU219	KOR-6-158	KOR-15-266	Nseq
						SNU227	KOR-6-158	KOR-15-266	Nseq
						SNU234	KOR-5-62	KOR-14-71	Nseq
						SNU238	KOR-6-158	KOR-15-266	Nseq
						SNU240	KOR-6-158	KOR-15-266	Nseq
						SNU241	KOR-6-158	KOR-15-266	Nseq
						SNU248	KOR-6-158	KOR-15-266	Nseq
						SNU256	KOR-6-158	KOR-15-266	Nseq
						SNU258	KOR-6-158	KOR-15-266	Nseq
						SNU260	KOR-6-158	KOR-15-266	Nseq
						SNU267	KOR-6-158	KOR-15-266	Nseq
						SNU268	KOR-5-62	KOR-14-71	Nseq
						SNU275	KOR-6-158	KOR-15-266	Nseq
						SNU284	KOR-5-62	KOR-14-71	Nseq
						SNU287	KOR-5-62	KOR-14-71	Nseq
						SNU292	KOR-5-62	KOR-14-71	Nseq
						SNU298	KOR-6-158	KOR-15-266	Nseq
						SNU303	KOR-6-158	KOR-15-266	Nseq
						SNU312	KOR-6-158	KOR-15-266	Nseq
						SNU313	KOR-5-62	KOR-14-71	Nseq
						SNU315	KOR-6-158	KOR-15-266	Nseq
						SNU316	KOR-6-158	KOR-15-266	Nseq
						SNU317	KOR-6-158	KOR-15-266	Nseq
						Taguchi	KOR-5-62	KOR-14-71	KOR-14-28
						Tongyeong	KOR-6-158	KOR-11-6	KOR-12-6
						Wonju03-01	KOR-6-158	KOR-11-6	KOR-12-6
						Y15-11-1	Nseq	KOR-15-266	KOR-15-164
						Yeo-joo	KOR-4-6	KOR-8-2	KOR-8-2
						Yonchon	KOR-6-158	KOR-11-6	KOR-12-6
						Yonchon	Nseq	KOR-11-6	KOR-12-6
						Young-worl	KOR-1-1	KOR-10-4	KOR-11-6
