# Supplementary material for: Complexity of type-specific 56 kDa antigen CD4 T-cell epitopes of Orientia tsutsugamushi strains causing scrub typhus in India
Source: PLoS One. 2018 Apr 26;13(4):e0196240. doi: 10.1371/journal.pone.0196240 (PMC5919512; doi:10.1371/journal.pone.0196240)
Supplement: S4 Table — (XLSX) [file pone.0196240.s007.xlsx]

## Sheet: S4 Table
S4 Table - HBA TCE Peptide Sequences in spacer domains from different Indian and Korean TSA antigenic types
Domain S-VDI - TSA from India (8/15 CD4 TCEs are unique)									S-VDI - TSA from S.Korea (11/14 CD4 TCEs are unique)
Antigenic Types (ATs)	IND-15-2	IND-16-4	IND-17-7	IND-18-9	IND-19-9	IND-20-10	IND-21-41		Antigenic Types (ATs)	KOR-2-3	KOR-3-3	KOR-4-6	KOR-5-62	KOR-6-158
CD4 TCEs with best HBA against all the Indian HLA alleles studied	FKAELGVMYLRNISA	FRAELGVMYLRNISA	ELGVMYLTNITAQVE	ELGVMYLTNITAQVE	ELGVMYLTNITAQVE	FRAEIGVMYLRNISA	FRAELGVMYLRNISA		CD4 TCEs with best HBA against all the S.Korean HLA alleles studied	AEIGVMYLTNITAQV	RAELGVMYLRNISAE	AELGVMYLTNITAQV	RAELGVMYLRNINAE	FRAELGVMYLRNISA
	AELGVMYLRNISAEV	AELGVMYLRNISAEV				AEIGVMYLRNISAEV	AELGVMYLRNISAEV			EIGVMYLTNITAQVE	AELGVMYLRNISAEV	ELGVMYLTNITAQVE	AELGVMYLRNINAEV	RAELGVMYLRNISAE
	ELGVMYLRNISAEVE	ELGVMYLRNISAEVE				EIGVMYLRNISAEVE	ELGVMYLRNISAEVE				ELGVMYLRNISAEVE		ELGVMYLRNINAEVE	AELGVMYLRNISAEV
														ELGVMYLRNISAEVE
Domain S-VDII/III - TSA from India (4/4 CD4 TCEs are unique)
Antigenic Types (ATs)	IND-10-2
CD4 TCEs with best HBA against all the Indian HLA alleles studied	RAAYMIAWLKNYAGI
	AAYMIAWLKNYAGID
	AYMIAWLKNYAGIDY
	YMIAWLKNYAGIDYM
Domain S-VDIII - TSA from India (29/49 CD4 TCEs are unique)
Antigenic Types (ATs)	IND-17-2	IND-18-3	IND-19-4	IND-20-6	IND-21-8	IND-22-9	IND-24-16	IND-25-20	IND-26-24	IND-27-26	IND28-38	IND-29-54
CD4 TCEs with best HBA against all the Indian HLA alleles studied	DHWRHLVVGIAALSN	GEWRHLVVGVTALSH	HEQWRHLVVGLAALS	AQWRHLVVGVTALSH	RYLVLGLAALSNANK	VQWRHLVVGVTALSH	HEQWRHLVVGLAALS	HDHWRHLVVGLAALS	HEQWRHLVVGLAALS	HEQWRYLVTGLAALS	GQWRHLVVGVTALSH	RSLVVGLAALSNANK
	HWRHLVVGIAALSNA	EWRHLVVGVTALSHA	EQWRHLVVGLAALSN	QWRHLVVGVTALSHA	YLVLGLAALSNANKP	QWRHLVVGVTALSHA	EQWRHLVVGLAALSN	DHWRHLVVGLAALSN	EQWRHLVVGLAALSN	EQWRYLVTGLAALSN	QWRHLVVGVTALSHA
	WRHLVVGIAALSNAN	WRHLVVGVTALSHAN	QWRHLVVGLAALSNA	WRHLVVGVTALSHAN		WRHLVVGVTALSHAN	QWRHLVVGLAALSNA	HWRHLVVGLAALSNA	QWRHLVVGLAALSNA	QWRYLVTGLAALSNA	WRHLVVGVTALSHAN
	RHLVVGIAALSNANK	RHLVVGVTALSHANK	WRHLVVGLAALSNAN	RHLVVGVTALSHANK		RHLVVGVTALSHANK	WRHLVVGLAALSNAN	WRHLVVGLAALSNAN	WRHLVVGLAALSNAN	WRYLVTGLAALSNAN	RHLVVGVTALSHANK
	HLVVGIAALSNANKP		RHLVVGLAALSNANK				RHLVVGLAALSNANK	RHLVVGLAALSNANK	RHLVVGLAALSNANK	RYLVTGLAALSNANK
